# Supplementary material for: CNV-association meta-analysis in 191,161 European adults reveals new loci associated with anthropometric traits
Source: Nat Commun. 2017 Sep 29;8:744. doi: 10.1038/s41467-017-00556-x (PMC5622064; doi:10.1038/s41467-017-00556-x)
Supplement: Supplementary file 2 — Supplementary Data 1 [file 41467_2017_556_MOESM2_ESM.xlsx]

## Sheet: CNV Atlas
CHR
